# Supplementary material for: The NLRP1 Emerges as a Promising Therapeutic Target and Prognostic Biomarker Across Multiple Cancer Types: A Comprehensive Pan‐Cancer Analysis
Source: Cancer Med. 2025 Apr 16;14(8):e70836. doi: 10.1002/cam4.70836 (PMC12001265; doi:10.1002/cam4.70836)
Supplement: Supplementary file 3 — Data S2. The top 100 co‐expressed genes with NLRP1, identified using the ARCHS4 RNA‐seq gene–gene co‐expression matrix. [file CAM4-14-e70836-s007.xlsx]

## Sheet: Sheet1
NLRP1 coexpressed genes
ABTB1
AKNA
ARHGAP25
ARHGAP9
ARHGEF6
ARRDC5
ATG16L2
BTN3A1
C10orf128
C10orf54
C11orf21
CALCOCO1
CD3E
CD6
CECR1
CELF2
CYLD
CYTH1
CYTH4
DGKA
DOCK2
DPEP2
ERMN
EVI2A
EVI2B
EZH1
FAM65B
FGR
FLI1
FYN
GAB3
GIMAP1
GIMAP4
GIMAP5
GIMAP6
GIMAP7
GIMAP8
GIT2
GNG2
GYPC
HCLS1
HECA
HVCN1
IFFO1
IFI16
IL10RA
IL16
JAK3
KCNA3
LAPTM5
LCP2
LMBR1L
LRMP
LSP1
MAST3
MOB3A
MYO1F
NHSL2
NLRC3
PBXIP1
PIK3IP1
PLCB2
PLEKHO1
PLXNC1
POU2F2
POU6F1
PPP1R16B
PSTPIP1
PTPRC
RASA4
RASAL3
RASGRP2
RASSF2
RFTN1
S1PR1
SELPLG
SH2D3C
SLA
SLC12A6
SLC9A9
SMAP2
SPOCK2
SSH2
SYNE1
SYT11
TAGAP
THEMIS
THEMIS2
TMEM71
TNFRSF1B
TRAC
TRIM22
TSPAN32
UBA7
USP4
WIPF1
YPEL3
ZAP70
ZEB2
ZNF831
