# Supplementary material for: The NLRP1 Emerges as a Promising Therapeutic Target and Prognostic Biomarker Across Multiple Cancer Types: A Comprehensive Pan‐Cancer Analysis
Source: Cancer Med. 2025 Apr 16;14(8):e70836. doi: 10.1002/cam4.70836 (PMC12001265; doi:10.1002/cam4.70836)
Supplement: Supplementary file 4 — Data S3. Frequency, type, and count of NLRP1 gene alterations across various cancers, based on TCGA PanCancer Atlas data. [file CAM4-14-e70836-s003.xlsx]

## Sheet: Sheet1
Cancer Study	Alteration Frequency	Alteration Type	Alteration Count
Skin Cutaneous Melanoma (TCGA, PanCancer Atlas)	0.225225	multiple	1
Skin Cutaneous Melanoma (TCGA, PanCancer Atlas)	0.225225	homdel	1
Skin Cutaneous Melanoma (TCGA, PanCancer Atlas)	0.45045	amp	2
Skin Cutaneous Melanoma (TCGA, PanCancer Atlas)	13.964	mutated	62
Uterine Corpus Endometrial Carcinoma (TCGA, PanCancer Atlas)	0.378072	amp	2
Uterine Corpus Endometrial Carcinoma (TCGA, PanCancer Atlas)	9.64083	mutated	51
Adrenocortical Carcinoma (TCGA, PanCancer Atlas)	2.1978	homdel	2
Adrenocortical Carcinoma (TCGA, PanCancer Atlas)	3.2967	mutated	3
Uterine Carcinosarcoma (TCGA, PanCancer Atlas)	3.50877	amp	2
Uterine Carcinosarcoma (TCGA, PanCancer Atlas)	1.75439	mutated	1
Colorectal Adenocarcinoma (TCGA, PanCancer Atlas)	1.17845	homdel	7
Colorectal Adenocarcinoma (TCGA, PanCancer Atlas)	4.0404	mutated	24
Lung Adenocarcinoma (TCGA, PanCancer Atlas)	0.176678	multiple	1
Lung Adenocarcinoma (TCGA, PanCancer Atlas)	0.883392	homdel	5
Lung Adenocarcinoma (TCGA, PanCancer Atlas)	3.00353	mutated	17
Sarcoma (TCGA, PanCancer Atlas)	2.7451	amp	7
Sarcoma (TCGA, PanCancer Atlas)	1.17647	mutated	3
Stomach Adenocarcinoma (TCGA, PanCancer Atlas)	0.454545	multiple	2
Stomach Adenocarcinoma (TCGA, PanCancer Atlas)	0.227273	homdel	1
Stomach Adenocarcinoma (TCGA, PanCancer Atlas)	2.72727	mutated	12
Cervical Squamous Cell Carcinoma (TCGA, PanCancer Atlas)	1.0101	homdel	3
Cervical Squamous Cell Carcinoma (TCGA, PanCancer Atlas)	2.3569	mutated	7
Esophageal Adenocarcinoma (TCGA, PanCancer Atlas)	1.64835	homdel	3
Esophageal Adenocarcinoma (TCGA, PanCancer Atlas)	1.64835	mutated	3
Bladder Urothelial Carcinoma (TCGA, PanCancer Atlas)	0.973236	homdel	4
Bladder Urothelial Carcinoma (TCGA, PanCancer Atlas)	0.243309	amp	1
Bladder Urothelial Carcinoma (TCGA, PanCancer Atlas)	1.94647	mutated	8
Liver Hepatocellular Carcinoma (TCGA, PanCancer Atlas)	2.15054	homdel	8
Liver Hepatocellular Carcinoma (TCGA, PanCancer Atlas)	0.537634	mutated	2
Head and Neck Squamous Cell Carcinoma (TCGA, PanCancer Atlas)	0.382409	homdel	2
Head and Neck Squamous Cell Carcinoma (TCGA, PanCancer Atlas)	1.91205	mutated	10
Prostate Adenocarcinoma (TCGA, PanCancer Atlas)	2.02429	homdel	10
Prostate Adenocarcinoma (TCGA, PanCancer Atlas)	0.202429	mutated	1
Diffuse Large B-Cell Lymphoma (TCGA, PanCancer Atlas)	2.08333	homdel	1
Lung Squamous Cell Carcinoma (TCGA, PanCancer Atlas)	0.410678	homdel	2
Lung Squamous Cell Carcinoma (TCGA, PanCancer Atlas)	1.64271	mutated	8
Breast Invasive Carcinoma (TCGA, PanCancer Atlas)	0.461255	homdel	5
Breast Invasive Carcinoma (TCGA, PanCancer Atlas)	0.184502	amp	2
Breast Invasive Carcinoma (TCGA, PanCancer Atlas)	1.19926	mutated	13
Kidney Renal Papillary Cell Carcinoma (TCGA, PanCancer Atlas)	0.353357	homdel	1
Kidney Renal Papillary Cell Carcinoma (TCGA, PanCancer Atlas)	1.41343	mutated	4
Glioblastoma Multiforme (TCGA, PanCancer Atlas)	0.168919	amp	1
Glioblastoma Multiforme (TCGA, PanCancer Atlas)	1.01351	mutated	6
Acute Myeloid Leukemia (TCGA, PanCancer Atlas)	0.5	homdel	1
Acute Myeloid Leukemia (TCGA, PanCancer Atlas)	0.5	mutated	1
Brain Lower Grade Glioma (TCGA, PanCancer Atlas)	0.194553	amp	1
Brain Lower Grade Glioma (TCGA, PanCancer Atlas)	0.77821	mutated	4
Ovarian Serous Cystadenocarcinoma (TCGA, PanCancer Atlas)	0.513699	amp	3
Ovarian Serous Cystadenocarcinoma (TCGA, PanCancer Atlas)	0.342466	mutated	2
Thymoma (TCGA, PanCancer Atlas)	0.813008	homdel	1
Kidney Renal Clear Cell Carcinoma (TCGA, PanCancer Atlas)	0.587084	mutated	3
Pheochromocytoma and Paraganglioma (TCGA, PanCancer Atlas)	0.561798	homdel	1
Pancreatic Adenocarcinoma (TCGA, PanCancer Atlas)	0.543478	mutated	1
Thyroid Carcinoma (TCGA, PanCancer Atlas)	0.4	homdel	2
