# Supplementary material for: The NLRP1 Emerges as a Promising Therapeutic Target and Prognostic Biomarker Across Multiple Cancer Types: A Comprehensive Pan‐Cancer Analysis
Source: Cancer Med. 2025 Apr 16;14(8):e70836. doi: 10.1002/cam4.70836 (PMC12001265; doi:10.1002/cam4.70836)
Supplement: Supplementary file 5 — Data S4. Complete information of NLRP1 gene mutations identified in TCGA cancer types. [file CAM4-14-e70836-s002.xlsx]

## Sheet: Sheet1
Study of Origin	Sample ID	Cancer Type	Cancer Type Detailed	Mutation Type	Variant Type	Ref	Var	HGVSg	HGVSc
Uterine Carcinosarcoma (TCGA, PanCancer Atlas)	TCGA-N7-A4Y5-01	Endometrial Cancer	Uterine Carcinosarcoma/Uterine Malignant Mixed Mullerian Tumor	Missense_Mutation	SNP	G	C	17:g.5485302G>C	ENST00000572272.1:c.529C>G
Adrenocortical Carcinoma (TCGA, PanCancer Atlas)	TCGA-OR-A5KB-01	Adrenocortical Carcinoma	Adrenocortical Carcinoma	Nonsense_Mutation	SNP	C	A	17:g.5436275C>A	ENST00000572272.1:c.3163G>T
Adrenocortical Carcinoma (TCGA, PanCancer Atlas)	TCGA-OR-A5LJ-01	Adrenocortical Carcinoma	Adrenocortical Carcinoma	Missense_Mutation	SNP	G	A	17:g.5436698G>A	ENST00000572272.1:c.3059C>T
Adrenocortical Carcinoma (TCGA, PanCancer Atlas)	TCGA-OR-A5LL-01	Adrenocortical Carcinoma	Adrenocortical Carcinoma	Missense_Mutation	SNP	C	T	17:g.5424256C>T	ENST00000572272.1:c.3860G>A
Brain Lower Grade Glioma (TCGA, PanCancer Atlas)	TCGA-HT-8110-01	Glioma	Astrocytoma	Missense_Mutation	SNP	G	A	17:g.5462410G>A	ENST00000572272.1:c.1606C>T
Brain Lower Grade Glioma (TCGA, PanCancer Atlas)	TCGA-DU-A5TR-01	Glioma	Oligoastrocytoma	Missense_Mutation	SNP	C	T	17:g.5442862C>T	ENST00000572272.1:c.2743G>A
Brain Lower Grade Glioma (TCGA, PanCancer Atlas)	TCGA-DU-6392-01	Glioma	Astrocytoma	Missense_Mutation	SNP	G	A	17:g.5463309G>A	ENST00000572272.1:c.707C>T
Brain Lower Grade Glioma (TCGA, PanCancer Atlas)	TCGA-DU-6392-01	Glioma	Astrocytoma	Missense_Mutation	SNP	C	T	17:g.5461726C>T	ENST00000572272.1:c.2290G>A
Brain Lower Grade Glioma (TCGA, PanCancer Atlas)	TCGA-DB-A64L-01	Glioma	Oligodendroglioma	Missense_Mutation	SNP	C	T	17:g.5437298C>T	ENST00000572272.1:c.2971G>A
Brain Lower Grade Glioma (TCGA, PanCancer Atlas)	TCGA-DU-6392-01	Glioma	Astrocytoma	Missense_Mutation	SNP	A	T	17:g.5424984A>T	ENST00000572272.1:c.3643T>A
Brain Lower Grade Glioma (TCGA, PanCancer Atlas)	TCGA-DU-6392-01	Glioma	Astrocytoma	Missense_Mutation	SNP	C	T	17:g.5433810C>T	ENST00000572272.1:c.3511G>A
Brain Lower Grade Glioma (TCGA, PanCancer Atlas)	TCGA-DU-6392-01	Glioma	Astrocytoma	Splice_Site	SNP	C	T	17:g.5461658C>T	ENST00000572272.1:c.2357+1G>A
Ovarian Serous Cystadenocarcinoma (TCGA, PanCancer Atlas)	TCGA-13-0889-01	Ovarian Epithelial Tumor	Serous Ovarian Cancer	Frame_Shift_Ins	INS	-	G	17:g.5424276_5424277insG	ENST00000572272.1:c.3839dup
Ovarian Serous Cystadenocarcinoma (TCGA, PanCancer Atlas)	TCGA-13-0889-01	Ovarian Epithelial Tumor	Serous Ovarian Cancer	Frame_Shift_Ins	INS	-	C	17:g.5436215_5436216insC	ENST00000572272.1:c.3222dup
Ovarian Serous Cystadenocarcinoma (TCGA, PanCancer Atlas)	TCGA-13-0889-01	Ovarian Epithelial Tumor	Serous Ovarian Cancer	Frame_Shift_Ins	INS	-	G	17:g.5436696_5436697insG	ENST00000572272.1:c.3060_3061insC
Ovarian Serous Cystadenocarcinoma (TCGA, PanCancer Atlas)	TCGA-13-0889-01	Ovarian Epithelial Tumor	Serous Ovarian Cancer	Frame_Shift_Ins	INS	-	G	17:g.5442761_5442762insG	ENST00000572272.1:c.2843_2844insC
Ovarian Serous Cystadenocarcinoma (TCGA, PanCancer Atlas)	TCGA-13-0889-01	Ovarian Epithelial Tumor	Serous Ovarian Cancer	Frame_Shift_Ins	INS	-	T	17:g.5462131_5462132insT	ENST00000572272.1:c.1884_1885insA
Ovarian Serous Cystadenocarcinoma (TCGA, PanCancer Atlas)	TCGA-13-0889-01	Ovarian Epithelial Tumor	Serous Ovarian Cancer	Frame_Shift_Ins	INS	-	C	17:g.5462472_5462473insC	ENST00000572272.1:c.1543dup
Ovarian Serous Cystadenocarcinoma (TCGA, PanCancer Atlas)	TCGA-61-1727-01	Ovarian Epithelial Tumor	Serous Ovarian Cancer	In_Frame_Del	DEL	TGGCCCCATCTAACCCATGCTTCCTGAGGTCATCTGGAC	-	17:g.5462218_5462256del	ENST00000572272.1:c.1760_1798del
Glioblastoma Multiforme (TCGA, PanCancer Atlas)	TCGA-19-2623-01	Glioblastoma	Glioblastoma Multiforme	Missense_Mutation	SNP	G	A	17:g.5463322G>A	ENST00000572272.1:c.694C>T
Glioblastoma Multiforme (TCGA, PanCancer Atlas)	TCGA-26-1439-01	Glioblastoma	Glioblastoma Multiforme	Nonsense_Mutation	SNP	G	A	17:g.5418262G>A	ENST00000572272.1:c.4234C>T
Glioblastoma Multiforme (TCGA, PanCancer Atlas)	TCGA-06-5416-01	Glioblastoma	Glioblastoma Multiforme	Missense_Mutation	SNP	C	T	17:g.5421188C>T	ENST00000572272.1:c.3935G>A
Glioblastoma Multiforme (TCGA, PanCancer Atlas)	TCGA-06-5416-01	Glioblastoma	Glioblastoma Multiforme	Missense_Mutation	SNP	C	T	17:g.5456811C>T	ENST00000572272.1:c.2423G>A
Glioblastoma Multiforme (TCGA, PanCancer Atlas)	TCGA-12-0657-01	Glioblastoma	Glioblastoma Multiforme	Missense_Mutation	SNP	C	T	17:g.5487151C>T	ENST00000572272.1:c.127G>A
Glioblastoma Multiforme (TCGA, PanCancer Atlas)	TCGA-12-0818-01	Glioblastoma	Glioblastoma Multiforme	Nonsense_Mutation	SNP	C	A	17:g.5487091C>A	ENST00000572272.1:c.187G>T
Glioblastoma Multiforme (TCGA, PanCancer Atlas)	TCGA-19-5956-01	Glioblastoma	Glioblastoma Multiforme	Missense_Mutation	SNP	C	T	17:g.5418321C>T	ENST00000572272.1:c.4175G>A
Sarcoma (TCGA, PanCancer Atlas)	TCGA-QQ-A5VD-01	Sarcoma	Leiomyosarcoma	Missense_Mutation	SNP	G	A	17:g.5424854G>A	ENST00000572272.1:c.3773C>T
Sarcoma (TCGA, PanCancer Atlas)	TCGA-QQ-A5VA-01	Sarcoma	Dedifferentiated Liposarcoma	Missense_Mutation	SNP	C	G	17:g.5461907C>G	ENST00000572272.1:c.2109G>C
Sarcoma (TCGA, PanCancer Atlas)	TCGA-QQ-A8VF-01	Sarcoma	Leiomyosarcoma	Frame_Shift_Del	DEL	TCTT	-	17:g.5463350_5463353del	ENST00000572272.1:c.663_666del
Lung Squamous Cell Carcinoma (TCGA, PanCancer Atlas)	TCGA-60-2721-01	Non-Small Cell Lung Cancer	Lung Squamous Cell Carcinoma	Missense_Mutation	SNP	C	T	17:g.5424256C>T	ENST00000572272.1:c.3860G>A
Lung Squamous Cell Carcinoma (TCGA, PanCancer Atlas)	TCGA-22-5473-01	Non-Small Cell Lung Cancer	Lung Squamous Cell Carcinoma	Missense_Mutation	SNP	G	T	17:g.5418228G>T	ENST00000572272.1:c.4268C>A
Lung Squamous Cell Carcinoma (TCGA, PanCancer Atlas)	TCGA-34-8454-01	Non-Small Cell Lung Cancer	Lung Squamous Cell Carcinoma	Missense_Mutation	SNP	G	C	17:g.5462546G>C	ENST00000572272.1:c.1470C>G
Lung Squamous Cell Carcinoma (TCGA, PanCancer Atlas)	TCGA-39-5011-01	Non-Small Cell Lung Cancer	Lung Squamous Cell Carcinoma	Missense_Mutation	SNP	C	A	17:g.5463233C>A	ENST00000572272.1:c.783G>T
Lung Squamous Cell Carcinoma (TCGA, PanCancer Atlas)	TCGA-56-7730-01	Non-Small Cell Lung Cancer	Lung Squamous Cell Carcinoma	Missense_Mutation	SNP	G	T	17:g.5462328G>T	ENST00000572272.1:c.1688C>A
Lung Squamous Cell Carcinoma (TCGA, PanCancer Atlas)	TCGA-85-6798-01	Non-Small Cell Lung Cancer	Lung Squamous Cell Carcinoma	Missense_Mutation	SNP	C	A	17:g.5462958C>A	ENST00000572272.1:c.1058G>T
Lung Squamous Cell Carcinoma (TCGA, PanCancer Atlas)	TCGA-96-7544-01	Non-Small Cell Lung Cancer	Lung Squamous Cell Carcinoma	Missense_Mutation	SNP	C	T	17:g.5462755C>T	ENST00000572272.1:c.1261G>A
Lung Squamous Cell Carcinoma (TCGA, PanCancer Atlas)	TCGA-33-A5GW-01	Non-Small Cell Lung Cancer	Lung Squamous Cell Carcinoma	Missense_Mutation	SNP	C	T	17:g.5462913C>T	ENST00000572272.1:c.1103G>A
Bladder Urothelial Carcinoma (TCGA, PanCancer Atlas)	TCGA-FD-A3SN-01	Bladder Cancer	Bladder Urothelial Carcinoma	Missense_Mutation	SNP	C	A	17:g.5440230C>A	ENST00000572272.1:c.2901G>T
Bladder Urothelial Carcinoma (TCGA, PanCancer Atlas)	TCGA-DK-AA76-01	Bladder Cancer	Bladder Urothelial Carcinoma	Missense_Mutation	SNP	C	T	17:g.5461801C>T	ENST00000572272.1:c.2215G>A
Bladder Urothelial Carcinoma (TCGA, PanCancer Atlas)	TCGA-4Z-AA7Y-01	Bladder Cancer	Bladder Urothelial Carcinoma	Missense_Mutation	SNP	C	G	17:g.5463332C>G	ENST00000572272.1:c.684G>C
Bladder Urothelial Carcinoma (TCGA, PanCancer Atlas)	TCGA-FD-A6TE-01	Bladder Cancer	Bladder Urothelial Carcinoma	Missense_Mutation	SNP	C	G	17:g.5463250C>G	ENST00000572272.1:c.766G>C
Bladder Urothelial Carcinoma (TCGA, PanCancer Atlas)	TCGA-K4-A54R-01	Bladder Cancer	Bladder Urothelial Carcinoma	Missense_Mutation	SNP	C	T	17:g.5461957C>T	ENST00000572272.1:c.2059G>A
Bladder Urothelial Carcinoma (TCGA, PanCancer Atlas)	TCGA-K4-A54R-01	Bladder Cancer	Bladder Urothelial Carcinoma	Missense_Mutation	SNP	C	T	17:g.5461965C>T	ENST00000572272.1:c.2051G>A
Bladder Urothelial Carcinoma (TCGA, PanCancer Atlas)	TCGA-K4-A54R-01	Bladder Cancer	Bladder Urothelial Carcinoma	Missense_Mutation	SNP	C	G	17:g.5462104C>G	ENST00000572272.1:c.1912G>C
Bladder Urothelial Carcinoma (TCGA, PanCancer Atlas)	TCGA-XF-A9T8-01	Bladder Cancer	Bladder Urothelial Carcinoma	Missense_Mutation	SNP	C	T	17:g.5462056C>T	ENST00000572272.1:c.1960G>A
Bladder Urothelial Carcinoma (TCGA, PanCancer Atlas)	TCGA-XF-AAN5-01	Bladder Cancer	Bladder Urothelial Carcinoma	Missense_Mutation	SNP	C	G	17:g.5487267C>G	ENST00000572272.1:c.11G>C
Bladder Urothelial Carcinoma (TCGA, PanCancer Atlas)	TCGA-4Z-AA7M-01	Bladder Cancer	Bladder Urothelial Carcinoma	Splice_Region	SNP	C	T	17:g.5485176C>T	ENST00000572272.1:c.652+3G>A
Acute Myeloid Leukemia (TCGA, PanCancer Atlas)	TCGA-AB-2806-03	Leukemia	Acute Myeloid Leukemia	Splice_Site	DEL	CCTGTAAAAGAATGGATTGAAGAGGCACAGGTTTATTTTTATTTATTTATTTTGTTGAGACAGAGTTTCGCTCTTGTCGCCCAGGCTGGAGTGCAATGGTACAATCTCGGCTCACTGCAACCTCCGCCTCCTGGGTTCAAGCGATTCTCCTGCCTCAGCCTCCCGAGTAGCTGGGATTACAGGCGCCTGCCACCATGCCCAGCTAATTTTTGTATTTTTAGTAGAGATGGGGTTTAACTATGTTGGCCAGGTTGGTCTTGAACTCCTGACCTCAGGTGATCCGCCTGCCTCGGCCTCCCAAAGTGCTGGGATTACAGGCGTGAGCCGCTGCATCCAGCCCAAGAGGCCTAGATTTAGTGTTGTTACTGAGTCAGGATTTGCTGGCACTGTAGGATCCCA…	-	17:g.5425106_5433799del	ENST00000572272.1:c.3520+2_3521del
Liver Hepatocellular Carcinoma (TCGA, PanCancer Atlas)	TCGA-MI-A75H-01	Hepatobiliary Cancer	Hepatocellular Carcinoma	Frame_Shift_Ins	INS	-	A	17:g.5462324_5462325insA	ENST00000572272.1:c.1691dup
Liver Hepatocellular Carcinoma (TCGA, PanCancer Atlas)	TCGA-CC-5262-01	Hepatobiliary Cancer	Hepatocellular Carcinoma	Missense_Mutation	SNP	A	G	17:g.5433881A>G	ENST00000572272.1:c.3440T>C
Prostate Adenocarcinoma (TCGA, PanCancer Atlas)	TCGA-YL-A8SL-01	Prostate Cancer	Prostate Adenocarcinoma	Missense_Mutation	SNP	C	T	17:g.5462409C>T	ENST00000572272.1:c.1607G>A
Kidney Renal Clear Cell Carcinoma (TCGA, PanCancer Atlas)	TCGA-B0-4810-01	Renal Clear Cell Carcinoma	Renal Clear Cell Carcinoma	Nonsense_Mutation	SNP	C	T	17:g.5462474C>T	ENST00000572272.1:c.1542G>A
Kidney Renal Clear Cell Carcinoma (TCGA, PanCancer Atlas)	TCGA-6D-AA2E-01	Renal Clear Cell Carcinoma	Renal Clear Cell Carcinoma	Missense_Mutation	SNP	C	A	17:g.5462559C>A	ENST00000572272.1:c.1457G>T
Kidney Renal Clear Cell Carcinoma (TCGA, PanCancer Atlas)	TCGA-CW-5591-01	Renal Clear Cell Carcinoma	Renal Clear Cell Carcinoma	Frame_Shift_Ins	INS	T	CTC	17:g.5463038delinsCTC	ENST00000572272.1:c.978delinsGAG
Uterine Corpus Endometrial Carcinoma (TCGA, PanCancer Atlas)	TCGA-AX-A05Z-01	Endometrial Cancer	Uterine Endometrioid Carcinoma	Missense_Mutation	SNP	G	T	17:g.5462129G>T	ENST00000572272.1:c.1887C>A
Uterine Corpus Endometrial Carcinoma (TCGA, PanCancer Atlas)	TCGA-BS-A0UF-01	Endometrial Cancer	Uterine Endometrioid Carcinoma	Missense_Mutation	SNP	G	T	17:g.5462129G>T	ENST00000572272.1:c.1887C>A
Uterine Corpus Endometrial Carcinoma (TCGA, PanCancer Atlas)	TCGA-A5-A0G2-01	Endometrial Cancer	Uterine Serous Carcinoma/Uterine Papillary Serous Carcinoma	Missense_Mutation	SNP	G	A	17:g.5462410G>A	ENST00000572272.1:c.1606C>T
Uterine Corpus Endometrial Carcinoma (TCGA, PanCancer Atlas)	TCGA-EC-A24G-01	Endometrial Cancer	Uterine Endometrioid Carcinoma	Missense_Mutation	SNP	T	C	17:g.5405138T>C
Uterine Corpus Endometrial Carcinoma (TCGA, PanCancer Atlas)	TCGA-A5-A0G2-01	Endometrial Cancer	Uterine Serous Carcinoma/Uterine Papillary Serous Carcinoma	Missense_Mutation	SNP	G	A	17:g.5433956G>A	ENST00000572272.1:c.3365C>T
Uterine Corpus Endometrial Carcinoma (TCGA, PanCancer Atlas)	TCGA-D1-A17D-01	Endometrial Cancer	Uterine Endometrioid Carcinoma	Missense_Mutation	SNP	G	A	17:g.5424849G>A	ENST00000572272.1:c.3778C>T
Uterine Corpus Endometrial Carcinoma (TCGA, PanCancer Atlas)	TCGA-A5-A1OF-01	Endometrial Cancer	Uterine Mixed Endometrial Carcinoma	Missense_Mutation	SNP	G	A	17:g.5442742G>A	ENST00000572272.1:c.2863C>T
Uterine Corpus Endometrial Carcinoma (TCGA, PanCancer Atlas)	TCGA-D1-A167-01	Endometrial Cancer	Uterine Endometrioid Carcinoma	Missense_Mutation	SNP	G	A	17:g.5486002G>A	ENST00000572272.1:c.436C>T
Uterine Corpus Endometrial Carcinoma (TCGA, PanCancer Atlas)	TCGA-B5-A0JY-01	Endometrial Cancer	Uterine Endometrioid Carcinoma	Missense_Mutation	SNP	G	A	17:g.5463136G>A	ENST00000572272.1:c.880C>T
Uterine Corpus Endometrial Carcinoma (TCGA, PanCancer Atlas)	TCGA-B5-A0JY-01	Endometrial Cancer	Uterine Endometrioid Carcinoma	Missense_Mutation	SNP	A	G	17:g.5463253A>G	ENST00000572272.1:c.763T>C
Uterine Corpus Endometrial Carcinoma (TCGA, PanCancer Atlas)	TCGA-A5-A0G2-01	Endometrial Cancer	Uterine Serous Carcinoma/Uterine Papillary Serous Carcinoma	Missense_Mutation	SNP	G	A	17:g.5486061G>A	ENST00000572272.1:c.377C>T
Uterine Corpus Endometrial Carcinoma (TCGA, PanCancer Atlas)	TCGA-AP-A0LM-01	Endometrial Cancer	Uterine Endometrioid Carcinoma	Missense_Mutation	SNP	G	A	17:g.5486061G>A	ENST00000572272.1:c.377C>T
Uterine Corpus Endometrial Carcinoma (TCGA, PanCancer Atlas)	TCGA-AP-A051-01	Endometrial Cancer	Uterine Endometrioid Carcinoma	Missense_Mutation	SNP	C	T	17:g.5405159C>T
Uterine Corpus Endometrial Carcinoma (TCGA, PanCancer Atlas)	TCGA-AX-A0J0-01	Endometrial Cancer	Uterine Endometrioid Carcinoma	Missense_Mutation	SNP	G	T	17:g.5463166G>T	ENST00000572272.1:c.850C>A
Uterine Corpus Endometrial Carcinoma (TCGA, PanCancer Atlas)	TCGA-D1-A16R-01	Endometrial Cancer	Uterine Endometrioid Carcinoma	Missense_Mutation	SNP	T	C	17:g.5462617T>C	ENST00000572272.1:c.1399A>G
Uterine Corpus Endometrial Carcinoma (TCGA, PanCancer Atlas)	TCGA-D1-A17Q-01	Endometrial Cancer	Uterine Endometrioid Carcinoma	Nonsense_Mutation	SNP	G	A	17:g.5421189G>A	ENST00000572272.1:c.3934C>T
Uterine Corpus Endometrial Carcinoma (TCGA, PanCancer Atlas)	TCGA-D1-A17Q-01	Endometrial Cancer	Uterine Endometrioid Carcinoma	Missense_Mutation	SNP	T	C	17:g.5436163T>C	ENST00000572272.1:c.3275A>G
Uterine Corpus Endometrial Carcinoma (TCGA, PanCancer Atlas)	TCGA-A5-A0GP-01	Endometrial Cancer	Uterine Endometrioid Carcinoma	Missense_Mutation	SNP	T	C	17:g.5462355T>C	ENST00000572272.1:c.1661A>G
Uterine Corpus Endometrial Carcinoma (TCGA, PanCancer Atlas)	TCGA-AP-A059-01	Endometrial Cancer	Uterine Endometrioid Carcinoma	Missense_Mutation	SNP	G	A	17:g.5418312G>A	ENST00000572272.1:c.4184C>T
Uterine Corpus Endometrial Carcinoma (TCGA, PanCancer Atlas)	TCGA-AP-A0LD-01	Endometrial Cancer	Uterine Endometrioid Carcinoma	Nonsense_Mutation	SNP	G	A	17:g.5445178G>A	ENST00000572272.1:c.2698C>T
Uterine Corpus Endometrial Carcinoma (TCGA, PanCancer Atlas)	TCGA-AX-A05Z-01	Endometrial Cancer	Uterine Endometrioid Carcinoma	Missense_Mutation	SNP	G	A	17:g.5421161G>A	ENST00000572272.1:c.3962C>T
Uterine Corpus Endometrial Carcinoma (TCGA, PanCancer Atlas)	TCGA-AP-A056-01	Endometrial Cancer	Uterine Endometrioid Carcinoma	Missense_Mutation	SNP	G	A	17:g.5424251G>A	ENST00000572272.1:c.3865C>T
Uterine Corpus Endometrial Carcinoma (TCGA, PanCancer Atlas)	TCGA-AP-A056-01	Endometrial Cancer	Uterine Endometrioid Carcinoma	Missense_Mutation	SNP	G	T	17:g.5433934G>T	ENST00000572272.1:c.3387C>A
Uterine Corpus Endometrial Carcinoma (TCGA, PanCancer Atlas)	TCGA-B5-A3FA-01	Endometrial Cancer	Uterine Endometrioid Carcinoma	Missense_Mutation	SNP	G	T	17:g.5433934G>T	ENST00000572272.1:c.3387C>A
Uterine Corpus Endometrial Carcinoma (TCGA, PanCancer Atlas)	TCGA-EO-A22X-01	Endometrial Cancer	Uterine Endometrioid Carcinoma	Missense_Mutation	SNP	G	T	17:g.5433934G>T	ENST00000572272.1:c.3387C>A
Uterine Corpus Endometrial Carcinoma (TCGA, PanCancer Atlas)	TCGA-B5-A11E-01	Endometrial Cancer	Uterine Endometrioid Carcinoma	Missense_Mutation	SNP	G	A	17:g.5437235G>A	ENST00000572272.1:c.3034C>T
Uterine Corpus Endometrial Carcinoma (TCGA, PanCancer Atlas)	TCGA-BG-A0LX-01	Endometrial Cancer	Uterine Endometrioid Carcinoma	Nonsense_Mutation	SNP	C	A	17:g.5425026C>A	ENST00000572272.1:c.3601G>T
Uterine Corpus Endometrial Carcinoma (TCGA, PanCancer Atlas)	TCGA-AP-A1DV-01	Endometrial Cancer	Uterine Endometrioid Carcinoma	Nonsense_Mutation	SNP	G	A	17:g.5442787G>A	ENST00000572272.1:c.2818C>T
Uterine Corpus Endometrial Carcinoma (TCGA, PanCancer Atlas)	TCGA-AJ-A3EL-01	Endometrial Cancer	Uterine Endometrioid Carcinoma	Missense_Mutation	SNP	G	A	17:g.5456707G>A	ENST00000572272.1:c.2527C>T
Uterine Corpus Endometrial Carcinoma (TCGA, PanCancer Atlas)	TCGA-AX-A06F-01	Endometrial Cancer	Uterine Endometrioid Carcinoma	Missense_Mutation	SNP	G	A	17:g.5462646G>A	ENST00000572272.1:c.1370C>T
Uterine Corpus Endometrial Carcinoma (TCGA, PanCancer Atlas)	TCGA-AX-A2HC-01	Endometrial Cancer	Uterine Endometrioid Carcinoma	Nonsense_Mutation	SNP	G	A	17:g.5424296G>A	ENST00000572272.1:c.3820C>T
Uterine Corpus Endometrial Carcinoma (TCGA, PanCancer Atlas)	TCGA-DF-A2KU-01	Endometrial Cancer	Uterine Endometrioid Carcinoma	Missense_Mutation	SNP	G	A	17:g.5436229G>A	ENST00000572272.1:c.3209C>T
Uterine Corpus Endometrial Carcinoma (TCGA, PanCancer Atlas)	TCGA-EY-A2ON-01	Endometrial Cancer	Uterine Serous Carcinoma/Uterine Papillary Serous Carcinoma	Missense_Mutation	SNP	C	T	17:g.5418391C>T	ENST00000572272.1:c.4105G>A
Uterine Corpus Endometrial Carcinoma (TCGA, PanCancer Atlas)	TCGA-A5-A0G1-01	Endometrial Cancer	Uterine Serous Carcinoma/Uterine Papillary Serous Carcinoma	Missense_Mutation	SNP	G	A	17:g.5486083G>A	ENST00000572272.1:c.355C>T
Uterine Corpus Endometrial Carcinoma (TCGA, PanCancer Atlas)	TCGA-A5-A0G2-01	Endometrial Cancer	Uterine Serous Carcinoma/Uterine Papillary Serous Carcinoma	Missense_Mutation	SNP	G	T	17:g.5436201G>T	ENST00000572272.1:c.3237C>A
Uterine Corpus Endometrial Carcinoma (TCGA, PanCancer Atlas)	TCGA-AX-A2HC-01	Endometrial Cancer	Uterine Endometrioid Carcinoma	Missense_Mutation	SNP	G	T	17:g.5436201G>T	ENST00000572272.1:c.3237C>A
Uterine Corpus Endometrial Carcinoma (TCGA, PanCancer Atlas)	TCGA-A5-A0G2-01	Endometrial Cancer	Uterine Serous Carcinoma/Uterine Papillary Serous Carcinoma	Missense_Mutation	SNP	G	A	17:g.5463297G>A	ENST00000572272.1:c.719C>T
Uterine Corpus Endometrial Carcinoma (TCGA, PanCancer Atlas)	TCGA-A5-A1OF-01	Endometrial Cancer	Uterine Mixed Endometrial Carcinoma	Missense_Mutation	SNP	G	T	17:g.5462188G>T	ENST00000572272.1:c.1828C>A
Uterine Corpus Endometrial Carcinoma (TCGA, PanCancer Atlas)	TCGA-A5-A1OF-01	Endometrial Cancer	Uterine Mixed Endometrial Carcinoma	Missense_Mutation	SNP	G	A	17:g.5462236G>A	ENST00000572272.1:c.1780C>T
Uterine Corpus Endometrial Carcinoma (TCGA, PanCancer Atlas)	TCGA-A5-A1OF-01	Endometrial Cancer	Uterine Mixed Endometrial Carcinoma	Missense_Mutation	SNP	G	A	17:g.5462517G>A	ENST00000572272.1:c.1499C>T
Uterine Corpus Endometrial Carcinoma (TCGA, PanCancer Atlas)	TCGA-A5-A2K5-01	Endometrial Cancer	Uterine Endometrioid Carcinoma	Nonsense_Mutation	SNP	C	A	17:g.5461798C>A	ENST00000572272.1:c.2218G>T
Uterine Corpus Endometrial Carcinoma (TCGA, PanCancer Atlas)	TCGA-AJ-A8CW-01	Endometrial Cancer	Uterine Endometrioid Carcinoma	Frame_Shift_Del	DEL	C	-	17:g.5436173del	ENST00000572272.1:c.3265del
Uterine Corpus Endometrial Carcinoma (TCGA, PanCancer Atlas)	TCGA-AP-A1DK-01	Endometrial Cancer	Uterine Endometrioid Carcinoma	Missense_Mutation	SNP	T	C	17:g.5463073T>C	ENST00000572272.1:c.943A>G
Uterine Corpus Endometrial Carcinoma (TCGA, PanCancer Atlas)	TCGA-AP-A1DV-01	Endometrial Cancer	Uterine Endometrioid Carcinoma	Missense_Mutation	SNP	C	A	17:g.5424326C>A	ENST00000572272.1:c.3790G>T
Uterine Corpus Endometrial Carcinoma (TCGA, PanCancer Atlas)	TCGA-AW-A1PO-01	Endometrial Cancer	Uterine Endometrioid Carcinoma	Missense_Mutation	SNP	T	C	17:g.5461684T>C	ENST00000572272.1:c.2332A>G
Uterine Corpus Endometrial Carcinoma (TCGA, PanCancer Atlas)	TCGA-AX-A05S-01	Endometrial Cancer	Uterine Endometrioid Carcinoma	Missense_Mutation	SNP	C	T	17:g.5418216C>T	ENST00000572272.1:c.4280G>A
Uterine Corpus Endometrial Carcinoma (TCGA, PanCancer Atlas)	TCGA-AX-A05Z-01	Endometrial Cancer	Uterine Endometrioid Carcinoma	Splice_Site	SNP	C	A	17:g.5434025C>A	ENST00000572272.1:c.3297-1G>T
Uterine Corpus Endometrial Carcinoma (TCGA, PanCancer Atlas)	TCGA-AX-A1C9-01	Endometrial Cancer	Uterine Endometrioid Carcinoma	Missense_Mutation	SNP	G	A	17:g.5433996G>A	ENST00000572272.1:c.3325C>T
Uterine Corpus Endometrial Carcinoma (TCGA, PanCancer Atlas)	TCGA-AX-A1CE-01	Endometrial Cancer	Uterine Endometrioid Carcinoma	Splice_Region	SNP	C	T	17:g.5456876C>T	ENST00000572272.1:c.2358G>A
Uterine Corpus Endometrial Carcinoma (TCGA, PanCancer Atlas)	TCGA-AX-A2HC-01	Endometrial Cancer	Uterine Endometrioid Carcinoma	Missense_Mutation	SNP	T	A	17:g.5485380T>A	ENST00000572272.1:c.451A>T
Uterine Corpus Endometrial Carcinoma (TCGA, PanCancer Atlas)	TCGA-AX-A2HC-01	Endometrial Cancer	Uterine Endometrioid Carcinoma	Missense_Mutation	SNP	G	T	17:g.5486007G>T	ENST00000572272.1:c.431C>A
Uterine Corpus Endometrial Carcinoma (TCGA, PanCancer Atlas)	TCGA-AX-A3FS-01	Endometrial Cancer	Uterine Endometrioid Carcinoma	Missense_Mutation	SNP	T	C	17:g.5487189T>C	ENST00000572272.1:c.89A>G
Uterine Corpus Endometrial Carcinoma (TCGA, PanCancer Atlas)	TCGA-B5-A1MX-01	Endometrial Cancer	Uterine Endometrioid Carcinoma	Nonsense_Mutation	SNP	C	A	17:g.5462035C>A	ENST00000572272.1:c.1981G>T
Uterine Corpus Endometrial Carcinoma (TCGA, PanCancer Atlas)	TCGA-B5-A1MX-01	Endometrial Cancer	Uterine Endometrioid Carcinoma	Missense_Mutation	SNP	T	C	17:g.5487075T>C	ENST00000572272.1:c.203A>G
Uterine Corpus Endometrial Carcinoma (TCGA, PanCancer Atlas)	TCGA-B5-A3FC-01	Endometrial Cancer	Uterine Endometrioid Carcinoma	Missense_Mutation	SNP	G	A	17:g.5462305G>A	ENST00000572272.1:c.1711C>T
Uterine Corpus Endometrial Carcinoma (TCGA, PanCancer Atlas)	TCGA-B5-A3FD-01	Endometrial Cancer	Uterine Endometrioid Carcinoma	Missense_Mutation	SNP	C	T	17:g.5462640C>T	ENST00000572272.1:c.1376G>A
Uterine Corpus Endometrial Carcinoma (TCGA, PanCancer Atlas)	TCGA-BG-A0M4-01	Endometrial Cancer	Uterine Endometrioid Carcinoma	Missense_Mutation	SNP	T	G	17:g.5463232T>G	ENST00000572272.1:c.784A>C
Uterine Corpus Endometrial Carcinoma (TCGA, PanCancer Atlas)	TCGA-DI-A1NO-01	Endometrial Cancer	Uterine Endometrioid Carcinoma	Missense_Mutation	SNP	C	G	17:g.5440223C>G	ENST00000572272.1:c.2908G>C
Uterine Corpus Endometrial Carcinoma (TCGA, PanCancer Atlas)	TCGA-EC-A1NJ-01	Endometrial Cancer	Uterine Endometrioid Carcinoma	Missense_Mutation	SNP	T	C	17:g.5433902T>C	ENST00000572272.1:c.3419A>G
Uterine Corpus Endometrial Carcinoma (TCGA, PanCancer Atlas)	TCGA-EO-A22R-01	Endometrial Cancer	Uterine Endometrioid Carcinoma	Missense_Mutation	SNP	A	G	17:g.5424227A>G	ENST00000572272.1:c.3889T>C
Uterine Corpus Endometrial Carcinoma (TCGA, PanCancer Atlas)	TCGA-EO-A22U-01	Endometrial Cancer	Uterine Endometrioid Carcinoma	Missense_Mutation	SNP	G	A	17:g.5486017G>A	ENST00000572272.1:c.421C>T
Uterine Corpus Endometrial Carcinoma (TCGA, PanCancer Atlas)	TCGA-EO-A3AY-01	Endometrial Cancer	Uterine Endometrioid Carcinoma	Missense_Mutation	SNP	G	T	17:g.5486082G>T	ENST00000572272.1:c.356C>A
Uterine Corpus Endometrial Carcinoma (TCGA, PanCancer Atlas)	TCGA-EO-A3B0-01	Endometrial Cancer	Uterine Endometrioid Carcinoma	Missense_Mutation	SNP	C	T	17:g.5418339C>T	ENST00000572272.1:c.4157G>A
Uterine Corpus Endometrial Carcinoma (TCGA, PanCancer Atlas)	TCGA-EO-A3B0-01	Endometrial Cancer	Uterine Endometrioid Carcinoma	Missense_Mutation	SNP	G	A	17:g.5436256G>A	ENST00000572272.1:c.3182C>T
Uterine Corpus Endometrial Carcinoma (TCGA, PanCancer Atlas)	TCGA-EO-A3B0-01	Endometrial Cancer	Uterine Endometrioid Carcinoma	Missense_Mutation	SNP	A	C	17:g.5463195A>C	ENST00000572272.1:c.821T>G
Uterine Corpus Endometrial Carcinoma (TCGA, PanCancer Atlas)	TCGA-EO-A3B0-01	Endometrial Cancer	Uterine Endometrioid Carcinoma	Missense_Mutation	SNP	C	G	17:g.5487203C>G	ENST00000572272.1:c.75G>C
Uterine Corpus Endometrial Carcinoma (TCGA, PanCancer Atlas)	TCGA-EO-A3KX-01	Endometrial Cancer	Uterine Endometrioid Carcinoma	Frame_Shift_Del	DEL	C	-	17:g.5487258del	ENST00000572272.1:c.20del
Uterine Corpus Endometrial Carcinoma (TCGA, PanCancer Atlas)	TCGA-EY-A1GU-01	Endometrial Cancer	Uterine Endometrioid Carcinoma	Missense_Mutation	SNP	T	C	17:g.5436215T>C	ENST00000572272.1:c.3223A>G
Uterine Corpus Endometrial Carcinoma (TCGA, PanCancer Atlas)	TCGA-EY-A1GX-01	Endometrial Cancer	Uterine Endometrioid Carcinoma	Missense_Mutation	SNP	C	A	17:g.5433890C>A	ENST00000572272.1:c.3431G>T
Uterine Corpus Endometrial Carcinoma (TCGA, PanCancer Atlas)	TCGA-FI-A2D5-01	Endometrial Cancer	Uterine Endometrioid Carcinoma	Splice_Site	SNP	A	G	17:g.5418791A>G	ENST00000572272.1:c.4102+2T>C
Uterine Corpus Endometrial Carcinoma (TCGA, PanCancer Atlas)	TCGA-FI-A2D5-01	Endometrial Cancer	Uterine Endometrioid Carcinoma	Missense_Mutation	SNP	G	A	17:g.5442853G>A	ENST00000572272.1:c.2752C>T
Uterine Corpus Endometrial Carcinoma (TCGA, PanCancer Atlas)	TCGA-FI-A2D5-01	Endometrial Cancer	Uterine Endometrioid Carcinoma	Missense_Mutation	SNP	A	G	17:g.5461909A>G	ENST00000572272.1:c.2107T>C
Uterine Corpus Endometrial Carcinoma (TCGA, PanCancer Atlas)	TCGA-FI-A2D5-01	Endometrial Cancer	Uterine Endometrioid Carcinoma	Missense_Mutation	SNP	G	T	17:g.5462573G>T	ENST00000572272.1:c.1443C>A
Uterine Corpus Endometrial Carcinoma (TCGA, PanCancer Atlas)	TCGA-QS-A5YQ-01	Endometrial Cancer	Uterine Endometrioid Carcinoma	Missense_Mutation	SNP	G	A	17:g.5461732G>A	ENST00000572272.1:c.2284C>T
Lung Adenocarcinoma (TCGA, PanCancer Atlas)	TCGA-MP-A4SV-01	Non-Small Cell Lung Cancer	Lung Adenocarcinoma	Missense_Mutation	SNP	C	A	17:g.5418344C>A	ENST00000572272.1:c.4152G>T
Lung Adenocarcinoma (TCGA, PanCancer Atlas)	TCGA-50-5939-01	Non-Small Cell Lung Cancer	Lung Adenocarcinoma	Missense_Mutation	SNP	G	A	17:g.5436224G>A	ENST00000572272.1:c.3214C>T
Lung Adenocarcinoma (TCGA, PanCancer Atlas)	TCGA-44-2659-01	Non-Small Cell Lung Cancer	Lung Adenocarcinoma	Missense_Mutation	SNP	G	A	17:g.5462598G>A	ENST00000572272.1:c.1418C>T
Lung Adenocarcinoma (TCGA, PanCancer Atlas)	TCGA-95-7043-01	Non-Small Cell Lung Cancer	Lung Adenocarcinoma	Nonsense_Mutation	SNP	C	A	17:g.5485233C>A	ENST00000572272.1:c.598G>T
Lung Adenocarcinoma (TCGA, PanCancer Atlas)	TCGA-69-7980-01	Non-Small Cell Lung Cancer	Lung Adenocarcinoma	Missense_Mutation	SNP	T	G	17:g.5462625T>G	ENST00000572272.1:c.1391A>C
Lung Adenocarcinoma (TCGA, PanCancer Atlas)	TCGA-78-7149-01	Non-Small Cell Lung Cancer	Lung Adenocarcinoma	Missense_Mutation	SNP	C	T	17:g.5436173C>T	ENST00000572272.1:c.3265G>A
Lung Adenocarcinoma (TCGA, PanCancer Atlas)	TCGA-05-4427-01	Non-Small Cell Lung Cancer	Lung Adenocarcinoma	Nonsense_Mutation	SNP	C	T	17:g.5463315C>T	ENST00000572272.1:c.701G>A
Lung Adenocarcinoma (TCGA, PanCancer Atlas)	TCGA-49-AAR4-01	Non-Small Cell Lung Cancer	Lung Adenocarcinoma	Missense_Mutation	SNP	A	G	17:g.5436266A>G	ENST00000572272.1:c.3172T>C
Lung Adenocarcinoma (TCGA, PanCancer Atlas)	TCGA-53-7626-01	Non-Small Cell Lung Cancer	Lung Adenocarcinoma	Missense_Mutation	SNP	C	A	17:g.5485281C>A	ENST00000572272.1:c.550G>T
Lung Adenocarcinoma (TCGA, PanCancer Atlas)	TCGA-55-8620-01	Non-Small Cell Lung Cancer	Lung Adenocarcinoma	Missense_Mutation	SNP	C	A	17:g.5437274C>A	ENST00000572272.1:c.2995G>T
Lung Adenocarcinoma (TCGA, PanCancer Atlas)	TCGA-55-A490-01	Non-Small Cell Lung Cancer	Lung Adenocarcinoma	Missense_Mutation	SNP	G	A	17:g.5424867G>A	ENST00000572272.1:c.3760C>T
Lung Adenocarcinoma (TCGA, PanCancer Atlas)	TCGA-78-7146-01	Non-Small Cell Lung Cancer	Lung Adenocarcinoma	Frame_Shift_Del	DEL	G	-	17:g.5463043del	ENST00000572272.1:c.973del
Lung Adenocarcinoma (TCGA, PanCancer Atlas)	TCGA-97-A4LX-01	Non-Small Cell Lung Cancer	Lung Adenocarcinoma	Missense_Mutation	SNP	G	C	17:g.5462709G>C	ENST00000572272.1:c.1307C>G
Lung Adenocarcinoma (TCGA, PanCancer Atlas)	TCGA-99-8032-01	Non-Small Cell Lung Cancer	Lung Adenocarcinoma	Missense_Mutation	SNP	A	G	17:g.5421149A>G	ENST00000572272.1:c.3974T>C
Lung Adenocarcinoma (TCGA, PanCancer Atlas)	TCGA-L4-A4E5-01	Non-Small Cell Lung Cancer	Lung Adenocarcinoma	Missense_Mutation	SNP	A	G	17:g.5461869A>G	ENST00000572272.1:c.2147T>C
Lung Adenocarcinoma (TCGA, PanCancer Atlas)	TCGA-17-Z015-01	Non-Small Cell Lung Cancer	Lung Adenocarcinoma	Missense_Mutation	SNP	C	G	17:g.5425044C>G	ENST00000572272.1:c.3583G>C
Lung Adenocarcinoma (TCGA, PanCancer Atlas)	TCGA-55-6981-01	Non-Small Cell Lung Cancer	Lung Adenocarcinoma	Missense_Mutation	SNP	C	A	17:g.5462277C>A	ENST00000572272.1:c.1739G>T
Lung Adenocarcinoma (TCGA, PanCancer Atlas)	TCGA-80-5608-01	Non-Small Cell Lung Cancer	Lung Adenocarcinoma	Missense_Mutation	SNP	C	A	17:g.5456756C>A	ENST00000572272.1:c.2478G>T
Esophageal Adenocarcinoma (TCGA, PanCancer Atlas)	TCGA-Z6-A8JE-01	Esophagogastric Cancer	Esophageal Squamous Cell Carcinoma	Missense_Mutation	SNP	G	A	17:g.5486100G>A	ENST00000572272.1:c.338C>T
Esophageal Adenocarcinoma (TCGA, PanCancer Atlas)	TCGA-LN-A9FO-01	Esophagogastric Cancer	Esophageal Squamous Cell Carcinoma	Missense_Mutation	SNP	C	G	17:g.5418260C>G	ENST00000572272.1:c.4236G>C
Esophageal Adenocarcinoma (TCGA, PanCancer Atlas)	TCGA-LN-A49N-01	Esophagogastric Cancer	Esophageal Squamous Cell Carcinoma	Missense_Mutation	SNP	G	T	17:g.5462637G>T	ENST00000572272.1:c.1379C>A
Skin Cutaneous Melanoma (TCGA, PanCancer Atlas)	TCGA-FW-A3R5-06	Melanoma	Cutaneous Melanoma	Missense_Mutation	SNP	G	A	17:g.5436224G>A	ENST00000572272.1:c.3214C>T
Skin Cutaneous Melanoma (TCGA, PanCancer Atlas)	TCGA-EE-A2GI-06	Melanoma	Cutaneous Melanoma	Missense_Mutation	SNP	G	A	17:g.5425088G>A	ENST00000572272.1:c.3539C>T
Skin Cutaneous Melanoma (TCGA, PanCancer Atlas)	TCGA-D9-A149-06	Melanoma	Cutaneous Melanoma	Missense_Mutation	SNP	C	T	17:g.5461774C>T	ENST00000572272.1:c.2242G>A
Skin Cutaneous Melanoma (TCGA, PanCancer Atlas)	TCGA-EE-A2MM-06	Melanoma	Cutaneous Melanoma	Missense_Mutation	SNP	C	T	17:g.5463016C>T	ENST00000572272.1:c.1000G>A
Skin Cutaneous Melanoma (TCGA, PanCancer Atlas)	TCGA-EE-A2MM-06	Melanoma	Cutaneous Melanoma	Missense_Mutation	SNP	G	A	17:g.5462329G>A	ENST00000572272.1:c.1687C>T
Skin Cutaneous Melanoma (TCGA, PanCancer Atlas)	TCGA-ER-A19H-06	Melanoma	Cutaneous Melanoma	Nonsense_Mutation	SNP	G	A	17:g.5462137G>A	ENST00000572272.1:c.1879C>T
Skin Cutaneous Melanoma (TCGA, PanCancer Atlas)	TCGA-EE-A2GC-06	Melanoma	Cutaneous Melanoma	Missense_Mutation	SNP	C	T	17:g.5425029C>T	ENST00000572272.1:c.3598G>A
Skin Cutaneous Melanoma (TCGA, PanCancer Atlas)	TCGA-FS-A1ZK-06	Melanoma	Cutaneous Melanoma	Splice_Site	SNP	C	T	17:g.5421208C>T	ENST00000572272.1:c.3916-1G>A
Skin Cutaneous Melanoma (TCGA, PanCancer Atlas)	TCGA-GF-A3OT-06	Melanoma	Cutaneous Melanoma	Missense_Mutation	SNP	C	T	17:g.5485193C>T	ENST00000572272.1:c.638G>A
Skin Cutaneous Melanoma (TCGA, PanCancer Atlas)	TCGA-D3-A2J7-06	Melanoma	Cutaneous Melanoma	Missense_Mutation	SNP	G	A	17:g.5461840G>A	ENST00000572272.1:c.2176C>T
Skin Cutaneous Melanoma (TCGA, PanCancer Atlas)	TCGA-EE-A29E-06	Melanoma	Cutaneous Melanoma	Missense_Mutation	SNP	G	A	17:g.5424903G>A	ENST00000572272.1:c.3724C>T
Skin Cutaneous Melanoma (TCGA, PanCancer Atlas)	TCGA-EE-A3AG-06	Melanoma	Cutaneous Melanoma	Nonsense_Mutation	SNP	C	T	17:g.5418189C>T	ENST00000572272.1:c.4307G>A
Skin Cutaneous Melanoma (TCGA, PanCancer Atlas)	TCGA-BF-A3DM-01	Melanoma	Cutaneous Melanoma	Missense_Mutation	SNP	G	A	17:g.5425071G>A	ENST00000572272.1:c.3556C>T
Skin Cutaneous Melanoma (TCGA, PanCancer Atlas)	TCGA-EE-A29D-06	Melanoma	Cutaneous Melanoma	Missense_Mutation	SNP	C	T	17:g.5485271C>T	ENST00000572272.1:c.560G>A
Skin Cutaneous Melanoma (TCGA, PanCancer Atlas)	TCGA-EE-A2MR-06	Melanoma	Cutaneous Melanoma	Missense_Mutation	SNP	C	T	17:g.5461798C>T	ENST00000572272.1:c.2218G>A
Skin Cutaneous Melanoma (TCGA, PanCancer Atlas)	TCGA-EB-A1NK-01	Melanoma	Cutaneous Melanoma	Missense_Mutation	SNP	G	A	17:g.5433872G>A	ENST00000572272.1:c.3449C>T
Skin Cutaneous Melanoma (TCGA, PanCancer Atlas)	TCGA-EE-A20C-06	Melanoma	Cutaneous Melanoma	Missense_Mutation	SNP	C	T	17:g.5424894C>T	ENST00000572272.1:c.3733G>A
Skin Cutaneous Melanoma (TCGA, PanCancer Atlas)	TCGA-D3-A8GQ-06	Melanoma	Cutaneous Melanoma	Missense_Mutation	SNP	C	T	17:g.5462554C>T	ENST00000572272.1:c.1462G>A
Skin Cutaneous Melanoma (TCGA, PanCancer Atlas)	TCGA-ER-A19M-06	Melanoma	Cutaneous Melanoma	Missense_Mutation	SNP	C	T	17:g.5462554C>T	ENST00000572272.1:c.1462G>A
Skin Cutaneous Melanoma (TCGA, PanCancer Atlas)	TCGA-D9-A4Z6-06	Melanoma	Cutaneous Melanoma	Missense_Mutation	SNP	C	T	17:g.5436188C>T	ENST00000572272.1:c.3250G>A
Skin Cutaneous Melanoma (TCGA, PanCancer Atlas)	TCGA-D9-A6EC-06	Melanoma	Cutaneous Melanoma	Missense_Mutation	SNP	G	A	17:g.5485268G>A	ENST00000572272.1:c.563C>T
Skin Cutaneous Melanoma (TCGA, PanCancer Atlas)	TCGA-EE-A2GM-06	Melanoma	Cutaneous Melanoma	Missense_Mutation	SNP	G	A	17:g.5424849G>A	ENST00000572272.1:c.3778C>T
Skin Cutaneous Melanoma (TCGA, PanCancer Atlas)	TCGA-EB-A41A-01	Melanoma	Cutaneous Melanoma	Missense_Mutation	SNP	G	A	17:g.5436295G>A	ENST00000572272.1:c.3143C>T
Skin Cutaneous Melanoma (TCGA, PanCancer Atlas)	TCGA-GN-A262-06	Melanoma	Cutaneous Melanoma	Missense_Mutation	SNP	G	A	17:g.5486158G>A	ENST00000572272.1:c.280C>T
Skin Cutaneous Melanoma (TCGA, PanCancer Atlas)	TCGA-EE-A2MD-06	Melanoma	Cutaneous Melanoma	Missense_Mutation	SNP	C	T	17:g.5462527C>T	ENST00000572272.1:c.1489G>A
Skin Cutaneous Melanoma (TCGA, PanCancer Atlas)	TCGA-EE-A3AB-06	Melanoma	Cutaneous Melanoma	Missense_Mutation	SNP	G	A	17:g.5486148G>A	ENST00000572272.1:c.290C>T
Skin Cutaneous Melanoma (TCGA, PanCancer Atlas)	TCGA-EE-A29R-06	Melanoma	Cutaneous Melanoma	Missense_Mutation	SNP	C	T	17:g.5462682C>T	ENST00000572272.1:c.1334G>A
Skin Cutaneous Melanoma (TCGA, PanCancer Atlas)	TCGA-ER-A194-01	Melanoma	Cutaneous Melanoma	Missense_Mutation	SNP	G	A	17:g.5433822G>A	ENST00000572272.1:c.3499C>T
Skin Cutaneous Melanoma (TCGA, PanCancer Atlas)	TCGA-FW-A3R5-06	Melanoma	Cutaneous Melanoma	Missense_Mutation	SNP	C	T	17:g.5485338C>T	ENST00000572272.1:c.493G>A
Skin Cutaneous Melanoma (TCGA, PanCancer Atlas)	TCGA-D3-A51E-06	Melanoma	Cutaneous Melanoma	Missense_Mutation	SNP	G	A	17:g.5462668G>A	ENST00000572272.1:c.1348C>T
Skin Cutaneous Melanoma (TCGA, PanCancer Atlas)	TCGA-FS-A1Z3-06	Melanoma	Cutaneous Melanoma	Missense_Mutation	SNP	A	T	17:g.5463109A>T	ENST00000572272.1:c.907T>A
Skin Cutaneous Melanoma (TCGA, PanCancer Atlas)	TCGA-EE-A182-06	Melanoma	Cutaneous Melanoma	Missense_Mutation	SNP	C	T	17:g.5462569C>T	ENST00000572272.1:c.1447G>A
Skin Cutaneous Melanoma (TCGA, PanCancer Atlas)	TCGA-EE-A29C-06	Melanoma	Cutaneous Melanoma	Missense_Mutation	SNP	T	C	17:g.5456793T>C	ENST00000572272.1:c.2441A>G
Skin Cutaneous Melanoma (TCGA, PanCancer Atlas)	TCGA-EB-A431-01	Melanoma	Cutaneous Melanoma	Missense_Mutation	SNP	C	T	17:g.5485230C>T	ENST00000572272.1:c.601G>A
Skin Cutaneous Melanoma (TCGA, PanCancer Atlas)	TCGA-EE-A2MF-06	Melanoma	Cutaneous Melanoma	Missense_Mutation	SNP	T	A	17:g.5462406T>A	ENST00000572272.1:c.1610A>T
Skin Cutaneous Melanoma (TCGA, PanCancer Atlas)	TCGA-YD-A89C-06	Melanoma	Cutaneous Melanoma	Missense_Mutation	SNP	G	A	17:g.5424251G>A	ENST00000572272.1:c.3865C>T
Skin Cutaneous Melanoma (TCGA, PanCancer Atlas)	TCGA-3N-A9WC-06	Melanoma	Cutaneous Melanoma	Missense_Mutation	SNP	C	T	17:g.5421188C>T	ENST00000572272.1:c.3935G>A
Skin Cutaneous Melanoma (TCGA, PanCancer Atlas)	TCGA-D3-A2JC-06	Melanoma	Cutaneous Melanoma	Missense_Mutation	SNP	C	A	17:g.5485281C>A	ENST00000572272.1:c.550G>T
Skin Cutaneous Melanoma (TCGA, PanCancer Atlas)	TCGA-D3-A8GM-06	Melanoma	Cutaneous Melanoma	Missense_Mutation	SNP	G	A	17:g.5424854G>A	ENST00000572272.1:c.3773C>T
Skin Cutaneous Melanoma (TCGA, PanCancer Atlas)	TCGA-D3-A8GR-06	Melanoma	Cutaneous Melanoma	Missense_Mutation	SNP	C	T	17:g.5424312C>T	ENST00000572272.1:c.3804G>A
Skin Cutaneous Melanoma (TCGA, PanCancer Atlas)	TCGA-DA-A95X-06	Melanoma	Cutaneous Melanoma	Nonsense_Mutation	SNP	C	T	17:g.5463209C>T	ENST00000572272.1:c.807G>A
Skin Cutaneous Melanoma (TCGA, PanCancer Atlas)	TCGA-YD-A9TA-06	Melanoma	Cutaneous Melanoma	Nonsense_Mutation	SNP	C	T	17:g.5463209C>T	ENST00000572272.1:c.807G>A
Skin Cutaneous Melanoma (TCGA, PanCancer Atlas)	TCGA-Z2-A8RT-06	Melanoma	Cutaneous Melanoma	Missense_Mutation	SNP	G	A	17:g.5462613G>A	ENST00000572272.1:c.1403C>T
Skin Cutaneous Melanoma (TCGA, PanCancer Atlas)	TCGA-3N-A9WD-06	Melanoma	Cutaneous Melanoma	Missense_Mutation	SNP	G	A	17:g.5434020G>A	ENST00000572272.1:c.3301C>T
Skin Cutaneous Melanoma (TCGA, PanCancer Atlas)	TCGA-BF-A1PU-01	Melanoma	Cutaneous Melanoma	Missense_Mutation	SNP	C	A	17:g.5436218C>A	ENST00000572272.1:c.3220G>T
Skin Cutaneous Melanoma (TCGA, PanCancer Atlas)	TCGA-BF-A1Q0-01	Melanoma	Cutaneous Melanoma	Missense_Mutation	SNP	C	A	17:g.5442786C>A	ENST00000572272.1:c.2819G>T
Skin Cutaneous Melanoma (TCGA, PanCancer Atlas)	TCGA-D3-A2JD-06	Melanoma	Cutaneous Melanoma	Missense_Mutation	SNP	C	A	17:g.5425106C>A	ENST00000572272.1:c.3521G>T
Skin Cutaneous Melanoma (TCGA, PanCancer Atlas)	TCGA-D3-A2JL-06	Melanoma	Cutaneous Melanoma	Splice_Site	SNP	C	A	17:g.5425107C>A	ENST00000572272.1:c.3521-1G>T
Skin Cutaneous Melanoma (TCGA, PanCancer Atlas)	TCGA-D3-A3CB-06	Melanoma	Cutaneous Melanoma	Missense_Mutation	SNP	C	A	17:g.5418339C>A	ENST00000572272.1:c.4157G>T
Skin Cutaneous Melanoma (TCGA, PanCancer Atlas)	TCGA-D3-A3CE-06	Melanoma	Cutaneous Melanoma	Missense_Mutation	SNP	G	T	17:g.5440211G>T	ENST00000572272.1:c.2920C>A
Skin Cutaneous Melanoma (TCGA, PanCancer Atlas)	TCGA-EE-A2GN-06	Melanoma	Cutaneous Melanoma	Missense_Mutation	SNP	G	T	17:g.5440211G>T	ENST00000572272.1:c.2920C>A
Skin Cutaneous Melanoma (TCGA, PanCancer Atlas)	TCGA-D3-A3MR-06	Melanoma	Cutaneous Melanoma	Splice_Region	SNP	G	A	17:g.5418790G>A	ENST00000572272.1:c.4102+3C>T
Skin Cutaneous Melanoma (TCGA, PanCancer Atlas)	TCGA-D3-A8GC-06	Melanoma	Cutaneous Melanoma	Missense_Mutation	SNP	G	T	17:g.5462253G>T	ENST00000572272.1:c.1763C>A
Skin Cutaneous Melanoma (TCGA, PanCancer Atlas)	TCGA-D3-A8GI-06	Melanoma	Cutaneous Melanoma	Missense_Mutation	SNP	T	C	17:g.5461953T>C	ENST00000572272.1:c.2063A>G
Skin Cutaneous Melanoma (TCGA, PanCancer Atlas)	TCGA-D3-A8GQ-06	Melanoma	Cutaneous Melanoma	Missense_Mutation	SNP	C	T	17:g.5463006C>T	ENST00000572272.1:c.1010G>A
Skin Cutaneous Melanoma (TCGA, PanCancer Atlas)	TCGA-DA-A1IB-06	Melanoma	Cutaneous Melanoma	Splice_Region	SNP	G	T	17:g.5418790G>T	ENST00000572272.1:c.4102+3C>A
Skin Cutaneous Melanoma (TCGA, PanCancer Atlas)	TCGA-DA-A1IB-06	Melanoma	Cutaneous Melanoma	Missense_Mutation	SNP	C	A	17:g.5462854C>A	ENST00000572272.1:c.1162G>T
Skin Cutaneous Melanoma (TCGA, PanCancer Atlas)	TCGA-EE-A181-06	Melanoma	Cutaneous Melanoma	Missense_Mutation	SNP	C	A	17:g.5425057C>A	ENST00000572272.1:c.3570G>T
Skin Cutaneous Melanoma (TCGA, PanCancer Atlas)	TCGA-EE-A29L-06	Melanoma	Cutaneous Melanoma	Missense_Mutation	SNP	C	A	17:g.5485273C>A	ENST00000572272.1:c.558G>T
Skin Cutaneous Melanoma (TCGA, PanCancer Atlas)	TCGA-ER-A19P-06	Melanoma	Cutaneous Melanoma	Missense_Mutation	SNP	G	T	17:g.5487205G>T	ENST00000572272.1:c.73C>A
Skin Cutaneous Melanoma (TCGA, PanCancer Atlas)	TCGA-FS-A1ZC-06	Melanoma	Cutaneous Melanoma	Missense_Mutation	SNP	C	A	17:g.5462195C>A	ENST00000572272.1:c.1821G>T
Skin Cutaneous Melanoma (TCGA, PanCancer Atlas)	TCGA-GF-A6C9-06	Melanoma	Cutaneous Melanoma	Splice_Region	SNP	A	G	17:g.5445346A>G	ENST00000572272.1:c.2530T>C
Skin Cutaneous Melanoma (TCGA, PanCancer Atlas)	TCGA-GN-A265-06	Melanoma	Cutaneous Melanoma	Missense_Mutation	SNP	C	A	17:g.5425031C>A	ENST00000572272.1:c.3596G>T
Skin Cutaneous Melanoma (TCGA, PanCancer Atlas)	TCGA-GN-A8LK-06	Melanoma	Cutaneous Melanoma	Missense_Mutation	SNP	C	T	17:g.5462769C>T	ENST00000572272.1:c.1247G>A
Skin Cutaneous Melanoma (TCGA, PanCancer Atlas)	TCGA-QB-AA9O-06	Melanoma	Cutaneous Melanoma	Missense_Mutation	SNP	G	A	17:g.5462457G>A	ENST00000572272.1:c.1559C>T
Skin Cutaneous Melanoma (TCGA, PanCancer Atlas)	TCGA-W3-AA1V-06	Melanoma	Cutaneous Melanoma	Nonsense_Mutation	SNP	A	T	17:g.5463084A>T	ENST00000572272.1:c.932T>A
Skin Cutaneous Melanoma (TCGA, PanCancer Atlas)	TCGA-WE-A8ZO-06	Melanoma	Cutaneous Melanoma	Missense_Mutation	SNP	C	T	17:g.5463079C>T	ENST00000572272.1:c.937G>A
Skin Cutaneous Melanoma (TCGA, PanCancer Atlas)	TCGA-YD-A89C-06	Melanoma	Cutaneous Melanoma	Missense_Mutation	SNP	C	T	17:g.5462907C>T	ENST00000572272.1:c.1109G>A
Skin Cutaneous Melanoma (TCGA, PanCancer Atlas)	TCGA-YD-A9TA-06	Melanoma	Cutaneous Melanoma	Missense_Mutation	SNP	C	T	17:g.5462034C>T	ENST00000572272.1:c.1982G>A
Skin Cutaneous Melanoma (TCGA, PanCancer Atlas)	TCGA-YD-A9TA-06	Melanoma	Cutaneous Melanoma	Missense_Mutation	SNP	C	T	17:g.5462248C>T	ENST00000572272.1:c.1768G>A
Skin Cutaneous Melanoma (TCGA, PanCancer Atlas)	TCGA-Z2-A8RT-06	Melanoma	Cutaneous Melanoma	Missense_Mutation	SNP	C	T	17:g.5462971C>T	ENST00000572272.1:c.1045G>A
Stomach Adenocarcinoma (TCGA, PanCancer Atlas)	TCGA-FP-7998-01	Esophagogastric Cancer	Diffuse Type Stomach Adenocarcinoma	Missense_Mutation	SNP	C	T	17:g.5442796C>T	ENST00000572272.1:c.2809G>A
Stomach Adenocarcinoma (TCGA, PanCancer Atlas)	TCGA-BR-4362-01	Esophagogastric Cancer	Stomach Adenocarcinoma	Frame_Shift_Del	DEL	T	-	17:g.5462268del	ENST00000572272.1:c.1748del
Stomach Adenocarcinoma (TCGA, PanCancer Atlas)	TCGA-HF-7132-01	Esophagogastric Cancer	Mucinous Stomach Adenocarcinoma	Nonsense_Mutation	SNP	G	A	17:g.5463094G>A	ENST00000572272.1:c.922C>T
Stomach Adenocarcinoma (TCGA, PanCancer Atlas)	TCGA-BR-6566-01	Esophagogastric Cancer	Stomach Adenocarcinoma	Missense_Mutation	SNP	A	G	17:g.5437297A>G	ENST00000572272.1:c.2972T>C
Stomach Adenocarcinoma (TCGA, PanCancer Atlas)	TCGA-IN-A6RO-01	Esophagogastric Cancer	Stomach Adenocarcinoma	Missense_Mutation	SNP	G	C	17:g.5421182G>C	ENST00000572272.1:c.3941C>G
Stomach Adenocarcinoma (TCGA, PanCancer Atlas)	TCGA-BR-8680-01	Esophagogastric Cancer	Tubular Stomach Adenocarcinoma	Missense_Mutation	SNP	G	A	17:g.5442742G>A	ENST00000572272.1:c.2863C>T
Stomach Adenocarcinoma (TCGA, PanCancer Atlas)	TCGA-D7-A6ET-01	Esophagogastric Cancer	Tubular Stomach Adenocarcinoma	Missense_Mutation	SNP	G	A	17:g.5462596G>A	ENST00000572272.1:c.1420C>T
Stomach Adenocarcinoma (TCGA, PanCancer Atlas)	TCGA-CG-4306-01	Esophagogastric Cancer	Stomach Adenocarcinoma	Frame_Shift_Del	DEL	T	-	17:g.5462052del	ENST00000572272.1:c.1964del
Stomach Adenocarcinoma (TCGA, PanCancer Atlas)	TCGA-VQ-A8P2-01	Esophagogastric Cancer	Mucinous Stomach Adenocarcinoma	Missense_Mutation	SNP	G	A	17:g.5462254G>A	ENST00000572272.1:c.1762C>T
Stomach Adenocarcinoma (TCGA, PanCancer Atlas)	TCGA-VQ-A8P2-01	Esophagogastric Cancer	Mucinous Stomach Adenocarcinoma	Missense_Mutation	SNP	G	T	17:g.5462298G>T	ENST00000572272.1:c.1718C>A
Stomach Adenocarcinoma (TCGA, PanCancer Atlas)	TCGA-F1-6177-01	Esophagogastric Cancer	Stomach Adenocarcinoma	Missense_Mutation	SNP	T	C	17:g.5425092T>C	ENST00000572272.1:c.3535A>G
Stomach Adenocarcinoma (TCGA, PanCancer Atlas)	TCGA-D7-A4Z0-01	Esophagogastric Cancer	Mucinous Stomach Adenocarcinoma	Missense_Mutation	SNP	G	T	17:g.5463142G>T	ENST00000572272.1:c.874C>A
Stomach Adenocarcinoma (TCGA, PanCancer Atlas)	TCGA-HJ-7597-01	Esophagogastric Cancer	Signet Ring Cell Carcinoma of the Stomach	Missense_Mutation	SNP	T	C	17:g.5442750T>C	ENST00000572272.1:c.2855A>G
Stomach Adenocarcinoma (TCGA, PanCancer Atlas)	TCGA-CG-4442-01	Esophagogastric Cancer	Intestinal Type Stomach Adenocarcinoma	Missense_Mutation	SNP	G	T	17:g.5456824G>T	ENST00000572272.1:c.2410C>A
Stomach Adenocarcinoma (TCGA, PanCancer Atlas)	TCGA-BR-4370-01	Esophagogastric Cancer	Stomach Adenocarcinoma	Missense_Mutation	SNP	G	A	17:g.5486064G>A	ENST00000572272.1:c.374C>T
Breast Invasive Carcinoma (TCGA, PanCancer Atlas)	TCGA-D8-A1XQ-01	Breast Cancer	Breast Invasive Ductal Carcinoma	Missense_Mutation	SNP	T	A	17:g.5463177T>A	ENST00000572272.1:c.839A>T
Breast Invasive Carcinoma (TCGA, PanCancer Atlas)	TCGA-D8-A1J8-01	Breast Cancer	Breast Invasive Ductal Carcinoma	Missense_Mutation	SNP	T	A	17:g.5436238T>A	ENST00000572272.1:c.3200A>T
Breast Invasive Carcinoma (TCGA, PanCancer Atlas)	TCGA-B6-A0IB-01	Breast Cancer	Breast Invasive Ductal Carcinoma	Nonsense_Mutation	SNP	C	A	17:g.5418124C>A	ENST00000572272.1:c.4372G>T
Breast Invasive Carcinoma (TCGA, PanCancer Atlas)	TCGA-C8-A1HM-01	Breast Cancer	Breast Invasive Ductal Carcinoma	Missense_Mutation	SNP	C	G	17:g.5418221C>G	ENST00000572272.1:c.4275G>C
Breast Invasive Carcinoma (TCGA, PanCancer Atlas)	TCGA-BH-A0BV-01	Breast Cancer	Breast Invasive Ductal Carcinoma	Missense_Mutation	SNP	G	A	17:g.5462379G>A	ENST00000572272.1:c.1637C>T
Breast Invasive Carcinoma (TCGA, PanCancer Atlas)	TCGA-A8-A097-01	Breast Cancer	Breast Invasive Ductal Carcinoma	Missense_Mutation	SNP	T	C	17:g.5436639T>C	ENST00000572272.1:c.3118A>G
Breast Invasive Carcinoma (TCGA, PanCancer Atlas)	TCGA-PE-A5DE-01	Breast Cancer	Breast Invasive Lobular Carcinoma	Missense_Mutation	SNP	C	T	17:g.5487160C>T	ENST00000572272.1:c.118G>A
Breast Invasive Carcinoma (TCGA, PanCancer Atlas)	TCGA-BH-A0HF-01	Breast Cancer	Breast Invasive Ductal Carcinoma	Missense_Mutation	SNP	C	T	17:g.5442862C>T	ENST00000572272.1:c.2743G>A
Breast Invasive Carcinoma (TCGA, PanCancer Atlas)	TCGA-PE-A5DE-01	Breast Cancer	Breast Invasive Lobular Carcinoma	Missense_Mutation	SNP	C	T	17:g.5461801C>T	ENST00000572272.1:c.2215G>A
Breast Invasive Carcinoma (TCGA, PanCancer Atlas)	TCGA-A2-A3Y0-01	Breast Cancer	Breast Invasive Ductal Carcinoma	Splice_Site	DEL	CCTGCC	-	17:g.5487006_5487011del	ENST00000572272.1:c.267_271+1del
Breast Invasive Carcinoma (TCGA, PanCancer Atlas)	TCGA-B6-A0RG-01	Breast Cancer	Breast Invasive Ductal Carcinoma	Missense_Mutation	SNP	A	C	17:g.5462018A>C	ENST00000572272.1:c.1998T>G
Breast Invasive Carcinoma (TCGA, PanCancer Atlas)	TCGA-AO-A03M-01	Breast Cancer	Breast Invasive Ductal Carcinoma	Missense_Mutation	SNP	C	A	17:g.5463125C>A	ENST00000572272.1:c.891G>T
Breast Invasive Carcinoma (TCGA, PanCancer Atlas)	TCGA-OL-A5RU-01	Breast Cancer	Breast Invasive Ductal Carcinoma	Missense_Mutation	SNP	C	T	17:g.5485305C>T	ENST00000572272.1:c.526G>A
Breast Invasive Carcinoma (TCGA, PanCancer Atlas)	TCGA-XX-A89A-01	Breast Cancer	Breast Invasive Lobular Carcinoma	Missense_Mutation	SNP	G	C	17:g.5463289G>C	ENST00000572272.1:c.727C>G
Pancreatic Adenocarcinoma (TCGA, PanCancer Atlas)	TCGA-IB-7651-01	Pancreatic Cancer	Pancreatic Adenocarcinoma	Missense_Mutation	SNP	A	C	17:g.5456838A>C	ENST00000572272.1:c.2396T>G
Colorectal Adenocarcinoma (TCGA, PanCancer Atlas)	TCGA-D5-5538-01	Colorectal Cancer	Colon Adenocarcinoma	Missense_Mutation	SNP	T	A	17:g.5436238T>A	ENST00000572272.1:c.3200A>T
Colorectal Adenocarcinoma (TCGA, PanCancer Atlas)	TCGA-AA-3977-01	Colorectal Cancer	Colon Adenocarcinoma	Missense_Mutation	SNP	G	A	17:g.5461830G>A	ENST00000572272.1:c.2186C>T
Colorectal Adenocarcinoma (TCGA, PanCancer Atlas)	TCGA-AG-3892-01	Colorectal Cancer	Rectal Adenocarcinoma	Missense_Mutation	SNP	G	T	17:g.5462129G>T	ENST00000572272.1:c.1887C>A
Colorectal Adenocarcinoma (TCGA, PanCancer Atlas)	TCGA-AA-3833-01	Colorectal Cancer	Colon Adenocarcinoma	Missense_Mutation	SNP	G	A	17:g.5424989G>A	ENST00000572272.1:c.3638C>T
Colorectal Adenocarcinoma (TCGA, PanCancer Atlas)	TCGA-AA-3821-01	Colorectal Cancer	Mucinous Adenocarcinoma of the Colon and Rectum	Missense_Mutation	SNP	T	C	17:g.5424202T>C	ENST00000572272.1:c.3914A>G
Colorectal Adenocarcinoma (TCGA, PanCancer Atlas)	TCGA-AA-A00N-01	Colorectal Cancer	Mucinous Adenocarcinoma of the Colon and Rectum	Missense_Mutation	SNP	A	C	17:g.5461750A>C	ENST00000572272.1:c.2266T>G
Colorectal Adenocarcinoma (TCGA, PanCancer Atlas)	TCGA-AA-A010-01	Colorectal Cancer	Colon Adenocarcinoma	Missense_Mutation	SNP	G	A	17:g.5486065G>A	ENST00000572272.1:c.373C>T
Colorectal Adenocarcinoma (TCGA, PanCancer Atlas)	TCGA-AG-A011-01	Colorectal Cancer	Rectal Adenocarcinoma	Missense_Mutation	SNP	C	A	17:g.5418225C>A	ENST00000572272.1:c.4271G>T
Colorectal Adenocarcinoma (TCGA, PanCancer Atlas)	TCGA-AA-3845-01	Colorectal Cancer	Colon Adenocarcinoma	Frame_Shift_Del	DEL	T	-	17:g.5462268del	ENST00000572272.1:c.1748del
Colorectal Adenocarcinoma (TCGA, PanCancer Atlas)	TCGA-CK-5916-01	Colorectal Cancer	Colon Adenocarcinoma	Frame_Shift_Del	DEL	T	-	17:g.5462268del	ENST00000572272.1:c.1748del
Colorectal Adenocarcinoma (TCGA, PanCancer Atlas)	TCGA-CM-5860-01	Colorectal Cancer	Colon Adenocarcinoma	Missense_Mutation	SNP	G	A	17:g.5425071G>A	ENST00000572272.1:c.3556C>T
Colorectal Adenocarcinoma (TCGA, PanCancer Atlas)	TCGA-CA-6717-01	Colorectal Cancer	Mucinous Adenocarcinoma of the Colon and Rectum	Missense_Mutation	SNP	G	A	17:g.5486061G>A	ENST00000572272.1:c.377C>T
Colorectal Adenocarcinoma (TCGA, PanCancer Atlas)	TCGA-CA-6717-01	Colorectal Cancer	Mucinous Adenocarcinoma of the Colon and Rectum	Missense_Mutation	SNP	G	A	17:g.5424251G>A	ENST00000572272.1:c.3865C>T
Colorectal Adenocarcinoma (TCGA, PanCancer Atlas)	TCGA-A6-2686-01	Colorectal Cancer	Colon Adenocarcinoma	Missense_Mutation	SNP	G	A	17:g.5463285G>A	ENST00000572272.1:c.731C>T
Colorectal Adenocarcinoma (TCGA, PanCancer Atlas)	TCGA-AD-6889-01	Colorectal Cancer	Colon Adenocarcinoma	Nonsense_Mutation	SNP	G	A	17:g.5442787G>A	ENST00000572272.1:c.2818C>T
Colorectal Adenocarcinoma (TCGA, PanCancer Atlas)	TCGA-CA-6717-01	Colorectal Cancer	Mucinous Adenocarcinoma of the Colon and Rectum	Missense_Mutation	SNP	G	A	17:g.5424238G>A	ENST00000572272.1:c.3878C>T
Colorectal Adenocarcinoma (TCGA, PanCancer Atlas)	TCGA-G4-6628-01	Colorectal Cancer	Colon Adenocarcinoma	Missense_Mutation	SNP	G	A	17:g.5418217G>A	ENST00000572272.1:c.4279C>T
Colorectal Adenocarcinoma (TCGA, PanCancer Atlas)	TCGA-WS-AB45-01	Colorectal Cancer	Mucinous Adenocarcinoma of the Colon and Rectum	Missense_Mutation	SNP	G	A	17:g.5463309G>A	ENST00000572272.1:c.707C>T
Colorectal Adenocarcinoma (TCGA, PanCancer Atlas)	TCGA-AA-3510-01	Colorectal Cancer	Colon Adenocarcinoma	Nonsense_Mutation	SNP	C	A	17:g.5421177C>A	ENST00000572272.1:c.3946G>T
Colorectal Adenocarcinoma (TCGA, PanCancer Atlas)	TCGA-AA-3947-01	Colorectal Cancer	Mucinous Adenocarcinoma of the Colon and Rectum	Missense_Mutation	SNP	C	T	17:g.5486062C>T	ENST00000572272.1:c.376G>A
Colorectal Adenocarcinoma (TCGA, PanCancer Atlas)	TCGA-AZ-4315-01	Colorectal Cancer	Colon Adenocarcinoma	Missense_Mutation	SNP	T	C	17:g.5461822T>C	ENST00000572272.1:c.2194A>G
Colorectal Adenocarcinoma (TCGA, PanCancer Atlas)	TCGA-CA-6717-01	Colorectal Cancer	Mucinous Adenocarcinoma of the Colon and Rectum	Splice_Region	SNP	G	A	17:g.5436616G>A	ENST00000572272.1:c.3133+8C>T
Colorectal Adenocarcinoma (TCGA, PanCancer Atlas)	TCGA-CK-6747-01	Colorectal Cancer	Colon Adenocarcinoma	Missense_Mutation	SNP	G	T	17:g.5462874G>T	ENST00000572272.1:c.1142C>A
Colorectal Adenocarcinoma (TCGA, PanCancer Atlas)	TCGA-CM-6162-01	Colorectal Cancer	Mucinous Adenocarcinoma of the Colon and Rectum	Nonsense_Mutation	SNP	G	A	17:g.5487052G>A	ENST00000572272.1:c.226C>T
Colorectal Adenocarcinoma (TCGA, PanCancer Atlas)	TCGA-CM-6171-01	Colorectal Cancer	Colon Adenocarcinoma	Splice_Site	SNP	C	A	17:g.5445348C>A	ENST00000572272.1:c.2529-1G>T
Colorectal Adenocarcinoma (TCGA, PanCancer Atlas)	TCGA-G4-6320-01	Colorectal Cancer	Colon Adenocarcinoma	Missense_Mutation	SNP	C	T	17:g.5424908C>T	ENST00000572272.1:c.3719G>A
Colorectal Adenocarcinoma (TCGA, PanCancer Atlas)	TCGA-NH-A5IV-01	Colorectal Cancer	Colon Adenocarcinoma	Frame_Shift_Del	DEL	T	-	17:g.5418099del	ENST00000572272.1:c.4397del
Colorectal Adenocarcinoma (TCGA, PanCancer Atlas)	TCGA-WS-AB45-01	Colorectal Cancer	Mucinous Adenocarcinoma of the Colon and Rectum	Missense_Mutation	SNP	C	A	17:g.5456843C>A	ENST00000572272.1:c.2391G>T
Colorectal Adenocarcinoma (TCGA, PanCancer Atlas)	TCGA-AG-3892-01	Colorectal Cancer	Rectal Adenocarcinoma	Frame_Shift_Ins	INS	ATTTC	CATTCT	17:g.5461794_5461798delinsCATTCT	ENST00000572272.1:c.2218_2222delinsAGAATG
Colorectal Adenocarcinoma (TCGA, PanCancer Atlas)	TCGA-AG-3892-01	Colorectal Cancer	Rectal Adenocarcinoma	Missense_Mutation	SNP	C	A	17:g.5463098C>A	ENST00000572272.1:c.918G>T
Kidney Renal Papillary Cell Carcinoma (TCGA, PanCancer Atlas)	TCGA-UZ-A9PU-01	Renal Non-Clear Cell Carcinoma	Papillary Renal Cell Carcinoma	Missense_Mutation	SNP	G	T	17:g.5445303G>T	ENST00000572272.1:c.2573C>A
Kidney Renal Papillary Cell Carcinoma (TCGA, PanCancer Atlas)	TCGA-A4-A7UZ-01	Renal Non-Clear Cell Carcinoma	Papillary Renal Cell Carcinoma	Frame_Shift_Del	DEL	AGCAGTCACTT	-	17:g.5424855_5424865del	ENST00000572272.1:c.3762_3772del
Kidney Renal Papillary Cell Carcinoma (TCGA, PanCancer Atlas)	TCGA-DW-7836-01	Renal Non-Clear Cell Carcinoma	Papillary Renal Cell Carcinoma	Missense_Mutation	SNP	T	A	17:g.5461735T>A	ENST00000572272.1:c.2281A>T
Kidney Renal Papillary Cell Carcinoma (TCGA, PanCancer Atlas)	TCGA-UZ-A9PR-01	Renal Non-Clear Cell Carcinoma	Papillary Renal Cell Carcinoma	Missense_Mutation	SNP	C	G	17:g.5462741C>G	ENST00000572272.1:c.1275G>C
Head and Neck Squamous Cell Carcinoma (TCGA, PanCancer Atlas)	TCGA-CQ-7063-01	Head and Neck Cancer	Head and Neck Squamous Cell Carcinoma	Missense_Mutation	SNP	C	T	17:g.5461801C>T	ENST00000572272.1:c.2215G>A
Head and Neck Squamous Cell Carcinoma (TCGA, PanCancer Atlas)	TCGA-CV-7406-01	Head and Neck Cancer	Head and Neck Squamous Cell Carcinoma	Missense_Mutation	SNP	C	T	17:g.5440230C>T	ENST00000572272.1:c.2901G>A
Head and Neck Squamous Cell Carcinoma (TCGA, PanCancer Atlas)	TCGA-CV-A6K1-01	Head and Neck Cancer	Head and Neck Squamous Cell Carcinoma	Frame_Shift_Del	DEL	T	-	17:g.5462268del	ENST00000572272.1:c.1748del
Head and Neck Squamous Cell Carcinoma (TCGA, PanCancer Atlas)	TCGA-TN-A7HL-01	Head and Neck Cancer	Head and Neck Squamous Cell Carcinoma	Missense_Mutation	SNP	G	A	17:g.5485350G>A	ENST00000572272.1:c.481C>T
Head and Neck Squamous Cell Carcinoma (TCGA, PanCancer Atlas)	TCGA-CN-4741-01	Head and Neck Cancer	Head and Neck Squamous Cell Carcinoma	Missense_Mutation	SNP	C	A	17:g.5418344C>A	ENST00000572272.1:c.4152G>T
Head and Neck Squamous Cell Carcinoma (TCGA, PanCancer Atlas)	TCGA-DQ-5624-01	Head and Neck Cancer	Head and Neck Squamous Cell Carcinoma	Nonsense_Mutation	SNP	C	T	17:g.5462454C>T	ENST00000572272.1:c.1562G>A
Head and Neck Squamous Cell Carcinoma (TCGA, PanCancer Atlas)	TCGA-CV-A45V-01	Head and Neck Cancer	Head and Neck Squamous Cell Carcinoma	Missense_Mutation	SNP	C	G	17:g.5463006C>G	ENST00000572272.1:c.1010G>C
Head and Neck Squamous Cell Carcinoma (TCGA, PanCancer Atlas)	TCGA-CR-7401-01	Head and Neck Cancer	Head and Neck Squamous Cell Carcinoma	Missense_Mutation	SNP	G	C	17:g.5486116G>C	ENST00000572272.1:c.322C>G
Head and Neck Squamous Cell Carcinoma (TCGA, PanCancer Atlas)	TCGA-CV-A461-01	Head and Neck Cancer	Head and Neck Squamous Cell Carcinoma	Missense_Mutation	SNP	G	A	17:g.5433956G>A	ENST00000572272.1:c.3365C>T
Head and Neck Squamous Cell Carcinoma (TCGA, PanCancer Atlas)	TCGA-CN-6010-01	Head and Neck Cancer	Head and Neck Squamous Cell Carcinoma	Missense_Mutation	SNP	G	T	17:g.5433899G>T	ENST00000572272.1:c.3422C>A
Cervical Squamous Cell Carcinoma (TCGA, PanCancer Atlas)	TCGA-JW-A5VL-01	Cervical Cancer	Cervical Squamous Cell Carcinoma	Missense_Mutation	SNP	G	C	17:g.5418805G>C	ENST00000572272.1:c.4090C>G
Cervical Squamous Cell Carcinoma (TCGA, PanCancer Atlas)	TCGA-EK-A3GK-01	Cervical Cancer	Endocervical Adenocarcinoma	Missense_Mutation	SNP	C	A	17:g.5424242C>A	ENST00000572272.1:c.3874G>T
Cervical Squamous Cell Carcinoma (TCGA, PanCancer Atlas)	TCGA-JW-A5VL-01	Cervical Cancer	Cervical Squamous Cell Carcinoma	Splice_Region	SNP	C	G	17:g.5436619C>G	ENST00000572272.1:c.3133+5G>C
Cervical Squamous Cell Carcinoma (TCGA, PanCancer Atlas)	TCGA-EK-A2H1-01	Cervical Cancer	Cervical Squamous Cell Carcinoma	Missense_Mutation	SNP	A	T	17:g.5456859A>T	ENST00000572272.1:c.2375T>A
Cervical Squamous Cell Carcinoma (TCGA, PanCancer Atlas)	TCGA-2W-A8YY-01	Cervical Cancer	Cervical Squamous Cell Carcinoma	Missense_Mutation	SNP	G	T	17:g.5462129G>T	ENST00000572272.1:c.1887C>A
Cervical Squamous Cell Carcinoma (TCGA, PanCancer Atlas)	TCGA-C5-A7X5-01	Cervical Cancer	Cervical Squamous Cell Carcinoma	Missense_Mutation	SNP	C	T	17:g.5461801C>T	ENST00000572272.1:c.2215G>A
Cervical Squamous Cell Carcinoma (TCGA, PanCancer Atlas)	TCGA-2W-A8YY-01	Cervical Cancer	Cervical Squamous Cell Carcinoma	Missense_Mutation	SNP	G	T	17:g.5433807G>T	ENST00000572272.1:c.3514C>A
Cervical Squamous Cell Carcinoma (TCGA, PanCancer Atlas)	TCGA-EA-A3HS-01	Cervical Cancer	Cervical Squamous Cell Carcinoma	Missense_Mutation	SNP	G	T	17:g.5462892G>T	ENST00000572272.1:c.1124C>A
Cervical Squamous Cell Carcinoma (TCGA, PanCancer Atlas)	TCGA-VS-A9U5-01	Cervical Cancer	Cervical Squamous Cell Carcinoma	Missense_Mutation	SNP	G	T	17:g.5463190G>T	ENST00000572272.1:c.826C>A
