# Supplementary material for: The NLRP1 Emerges as a Promising Therapeutic Target and Prognostic Biomarker Across Multiple Cancer Types: A Comprehensive Pan‐Cancer Analysis
Source: Cancer Med. 2025 Apr 16;14(8):e70836. doi: 10.1002/cam4.70836 (PMC12001265; doi:10.1002/cam4.70836)
Supplement: Supplementary file 6 — Data S5. Statistical summary of the methylation pattern analysis of the NLRP1 gene promoter across different TCGA cancer types. [file CAM4-14-e70836-s001.xlsx]

## Sheet: Sheet1
Disease	difference	adjusted_pvalue	DM_type
BLCA	-0.0127517	0.814409	Not Sig
BRCA	0.035887	0.080014	Not Sig
CESC	-0.263832	0.0867956	Not Sig
CHOL	-0.0279497	0.814379	Not Sig
COAD	-0.147862	1.084e-7	Not Sig
ESCA	-0.219818	0.000117539	Hypomethylation
GBM	-0.0838897	0.999655	Not Sig
HNSC	-0.160846	3.64976e-32	Not Sig
KIRC	-0.18052	4.2039e-45	Not Sig
KIRP	-0.0414018	0.183424	Not Sig
LIHC	-0.12211	2.09894e-05	Not Sig
LUAD	-0.0999927	0.00181819	Not Sig
LUSC	-0.147849	0	Not Sig
PAAD	-0.202757	0.00303574	Hypomethylation
PCPG	-0.200162	0.559877	Not Sig
PRAD	0.133454	0	Not Sig
READ	-0.145382	0.0549229	Not Sig
SARC	-0.165028	0.509508	Not Sig
SKCM	0.0729037	0.999177	Not Sig
STAD	-0.0938182	0.998577	Not Sig
THCA	-0.216875	0	Not Sig
THYM	0.156024	0.999984	Not Sig
