# Supplementary material for: The NLRP1 Emerges as a Promising Therapeutic Target and Prognostic Biomarker Across Multiple Cancer Types: A Comprehensive Pan‐Cancer Analysis
Source: Cancer Med. 2025 Apr 16;14(8):e70836. doi: 10.1002/cam4.70836 (PMC12001265; doi:10.1002/cam4.70836)
Supplement: Supplementary file 7 — Data S6. The correlation between NLRP1 promoter methylation level and its gene expression across various TCGA cancer types. [file CAM4-14-e70836-s005.xlsx]

## Sheet: Sheet1
Disease	GeneSymbol	Pearson_r	Pearson_pvalue	Spearman_r	Spearman_pvalue
BLCA	NLRP1	-0.330024	0	-0.432843	8.66328e-21
BRCA	NLRP1	-0.423636	4.47279e-39	-0.419971	2.29465e-38
CESC	NLRP1	-0.29843	8.94e-8	-0.294991	1.275e-7
CHOL	NLRP1	-0.590102	1.98781e-05	-0.461001	0.0014374
COAD	NLRP1	-0.08986	0.110873	-0.124849	0.0264688
ESCA	NLRP1	-0.344137	4.0513e-06	-0.398828	6.55e-8
GBM	NLRP1	0.185221	0.142847	0.0592033	0.642147
HNSC	NLRP1	-0.0821007	0.0608686	-0.0604234	0.16806
KIRC	NLRP1	-0.424718	2.06933e-16	-0.429491	8.76916e-17
KIRP	NLRP1	-0.0914339	0.115859	-0.0210119	0.71838
LIHC	NLRP1	-0.0779126	0.113444	-0.166967	0.000647325
LUAD	NLRP1	-0.359405	5.83798e-16	-0.362477	3.16432e-16
LUSC	NLRP1	-0.155164	0.00251905	-0.126013	0.0143506
PAAD	NLRP1	0.118178	0.112083	-0.101125	0.174359
PCPG	NLRP1	-0.180774	0.0137993	-0.143044	0.0520856
PRAD	NLRP1	-0.620457	0	-0.604372	0
READ	NLRP1	0.170245	0.0887383	0.0249155	0.804661
SARC	NLRP1	-0.170023	0.00570403	-0.131179	0.0334674
SKCM	NLRP1	-0.3201	0	-0.296669	1e-10
STAD	NLRP1	-0.109682	0.044211	-0.123705	0.0231337
THCA	NLRP1	-0.61063	0	-0.571504	0
THYM	NLRP1	-0.390084	9.7382e-06	-0.329136	0.000227659
